# Supplementary material for: Sequencing Analysis of MUC6 and MUC16 Gene Fragments in Patients with Oropharyngeal Squamous Cell Carcinoma Reveals Novel Mutations: A Preliminary Study
Source: Curr Issues Mol Biol. 2023 Jul 4;45(7):5645–61. doi: 10.3390/cimb45070356 (PMC10377947; doi:10.3390/cimb45070356)
Supplement: Supplementary file 1 [file cimb-45-00356-s001.zip]

Archive with 1 entries (1 files):
- cimb-2466412-supplementary.pdf
